# Supplementary material for: Cooperative management practices how to influence the productive performance outcomes: Based on the analysis of China’s guangxi 94 farmers professional cooperatives
Source: PLoS One. 2026 Jan 29;21(1):e0338545. doi: 10.1371/journal.pone.0338545 (PMC12854467; doi:10.1371/journal.pone.0338545)
Supplement: S1 Data — (XLSX) [file pone.0338545.s001.xlsx]

## Sheet: Sheet1
FPCs serial number	Planning practices			Investment practices			Internal governance practices			External collaboration practices			Monitoring practices
	Business plan	Financial plan	Revenue sources plan	Capital investment intensity	Facility & equipment	Staff capacity investment	Record keeping rigor	Staff allocation optimization	Conflict resolution	Stakeholder collaboration depth	Relationship management	Community partnership	Assess own advantages	Market information utilization	Performance monitoring frequency
	3 = Full compliance with best practice benchmarks 2 = Partial compliance with identifiable issues 1 = Action implemented but with insignificant outcomes 0 = Non-compliance or unknown
1	2	2	1	2	2	2	2	2	2	2	1	1	1	2	2
2	3	2	2	2	3	3	2	2	2	2	1	2	2	2	2
3	2	1	1	1	3	2	2	2	2	2	1	1	2	2	2
4	3	2	2	2	3	3	3	2	2	3	1	3	3	3	2
5	3	2	2	1	2	2	2	2	1	1	1	3	3	2	1
6	3	2	1	1	3	2	3	2	1	3	1	3	3	3	2
7	3	2	2	2	3	3	3	2	2	2	2	3	3	3	3
8	3	2	1	1	3	2	2	2	1	1	1	1	2	2	2
9	3	2	2	2	3	2	3	2	2	2	1	1	2	2	3
10	3	3	3	2	3	3	3	3	2	3	2	3	2	3	3
11	2	1	1	1	3	1	2	1	1	1	1	1	2	2	2
12	3	2	3	3	3	3	3	3	2	3	1	3	3	3	3
13	3	2	2	1	2	2	2	2	2	1	1	3	2	2	1
14	2	2	2	1	2	2	2	2	2	1	1	3	2	2	1
15	3	3	3	3	3	3	3	3	2	3	1	3	3	3	3
16	3	2	2	1	2	2	1	2	2	1	1	3	2	2	1
17	3	2	1	1	3	2	3	2	2	1	1	1	2	2	1
18	2	2	1	1	2	1	2	2	1	2	1	1	1	3	2
19	1	1	0	1	1	1	2	1	1	1	1	1	1	2	1
20	3	2	3	3	3	3	3	3	2	3	2	3	2	3	3
21	1	1	1	1	2	1	2	1	1	2	1	1	1	1	1
22	3	2	1	1	2	2	1	2	1	2	1	1	1	1	1
23	2	2	1	1	1	1	1	2	1	2	1	1	1	1	1
24	2	1	1	1	2	2	1	2	1	1	1	1	1	1	1
25	3	2	2	2	3	3	3	3	2	1	1	3	2	2	2
26	1	1	0	1	1	1	1	1	1	1	1	1	1	1	1
27	2	2	2	2	3	2	3	3	2	2	2	1	1	2	2
28	2	2	2	2	3	2	2	3	2	2	2	2	2	2	2
29	2	2	3	2	3	2	3	3	2	1	2	2	2	2	2
30	3	3	3	3	3	3	3	3	2	3	1	2	3	3	3
31	2	2	1	1	2	2	2	3	2	2	1	2	2	1	1
32	3	3	3	3	3	3	3	3	2	3	1	1	3	3	3
33	3	2	1	2	2	2	2	2	2	1	1	2	2	2	1
34	2	2	1	2	3	3	2	3	2	2	1	2	2	1	1
35	3	3	3	3	3	3	3	3	2	3	1	2	3	3	3
36	3	3	3	3	3	3	3	3	2	3	2	3	2	3	3
37	2	3	1	2	2	3	2	2	3	1	1	2	1	1	1
38	3	2	2	2	3	2	1	2	1	3	1	1	2	1	1
39	2	3	3	2	3	3	3	3	2	2	2	3	2	3	3
40	3	3	3	3	3	3	3	3	2	3	2	3	3	3	3
41	3	2	2	2	3	2	2	2	2	2	1	3	3	2	1
42	3	3	3	3	3	3	3	3	2	3	2	2	3	3	3
43	3	3	3	3	3	3	3	3	2	3	2	3	3	3	3
44	3	2	1	2	3	2	2	2	1	1	2	3	2	1	2
45	2	1	1	2	3	1	1	1	1	1	2	3	2	1	1
46	3	2	1	2	3	2	2	2	2	1	2	3	2	1	1
47	2	1	1	1	3	1	1	1	1	1	1	3	2	1	1
48	3	2	2	2	2	2	3	3	2	3	1	3	3	2	3
49	3	1	1	2	3	1	1	1	2	1	2	3	2	1	1
50	3	2	2	1	2	2	3	3	2	2	2	3	2	2	1
51	3	2	2	2	3	2	3	3	2	2	2	1	2	2	3
52	2	2	1	1	2	2	3	3	2	2	1	3	3	2	1
53	3	2	1	1	3	2	2	3	2	2	2	2	2	2	2
54	3	3	3	3	3	3	3	3	2	3	2	1	3	3	2
55	3	3	3	3	3	3	3	3	2	3	3	1	3	3	2
56	2	2	1	1	2	2	2	2	2	1	1	1	2	2	2
57	2	2	1	1	2	2	2	2	2	1	1	1	2	2	2
58	2	2	1	1	2	2	2	2	2	1	1	1	2	2	2
59	3	2	2	2	3	3	3	3	2	1	2	1	2	2	2
60	2	2	1	1	2	2	2	2	2	1	1	1	2	2	2
61	3	2	2	2	3	2	3	2	2	3	2	3	3	3	2
62	2	2	1	1	2	2	2	2	2	1	1	1	2	2	2
63	2	2	1	1	2	2	2	2	2	1	1	1	2	2	2
64	2	2	1	1	2	2	1	2	2	1	1	1	2	2	1
65	3	2	1	1	3	2	2	2	2	1	2	1	2	2	1
66	3	1	1	1	2	2	2	2	2	1	1	1	2	2	1
67	3	2	1	1	3	2	2	2	2	1	1	3	2	2	1
68	2	2	2	1	3	2	3	3	2	3	2	1	2	3	2
69	2	1	1	1	3	2	2	2	2	2	1	1	3	2	1
70	3	2	2	1	3	2	3	3	2	3	2	2	3	3	2
71	3	2	3	2	3	3	3	3	2	3	2	1	2	3	3
72	3	2	3	2	3	3	3	3	2	3	2	3	2	3	2
73	3	2	2	1	3	3	3	3	2	1	2	1	2	3	2
74	2	2	1	1	3	2	2	2	2	1	1	3	2	1	2
75	3	2	2	2	3	3	3	3	2	3	2	1	2	3	3
76	2	2	2	2	3	2	3	3	2	1	1	1	2	3	2
77	2	2	1	2	3	2	2	3	2	2	2	1	2	2	2
78	2	2	2	2	2	1	3	3	2	2	1	1	2	3	2
79	2	2	1	2	3	2	2	3	2	1	2	1	1	2	2
80	3	3	2	3	3	2	3	3	2	1	2	1	2	2	2
81	3	3	2	3	3	3	3	3	2	3	2	2	3	3	3
82	2	2	2	2	3	2	3	3	2	1	1	1	2	3	2
83	2	2	2	2	3	2	3	3	2	2	2	2	3	3	2
84	2	2	2	2	3	2	3	3	2	1	1	1	2	3	2
85	3	2	1	2	3	2	2	3	2	1	2	2	2	2	2
86	2	2	1	2	3	2	2	3	2	1	2	2	2	2	2
87	2	2	1	3	3	2	2	3	2	1	2	2	3	2	1
88	2	2	1	1	2	2	2	2	2	1	2	2	3	2	1
89	3	2	2	2	3	3	3	3	2	3	2	3	3	3	2
90	3	2	2	2	3	3	2	3	2	2	1	3	2	2	2
91	3	2	3	2	3	3	3	2	2	3	2	2	2	3	3
92	2	2	1	1	2	2	2	2	2	1	1	3	2	2	2
93	2	2	1	2	3	2	2	3	2	1	1	2	2	2	2
94	2	2	1	1	2	2	2	2	2	1	1	1	2	2	1
Standard deviation	0.560104	0.524199	0.79929	0.713639	0.540044	0.611586	0.663765	0.627209	0.384748	0.841435	0.516916	0.880861	0.600664	0.688455	0.727227
Average value	2.51064	2.04255	1.69149	1.74468	2.64894	2.20213	2.35106	2.42553	1.85106	1.80851	1.43617	1.89362	2.14894	2.19149	1.88298
