# Supplementary material for: Cooperative management practices how to influence the productive performance outcomes: Based on the analysis of China’s guangxi 94 farmers professional cooperatives
Source: PLoS One. 2026 Jan 29;21(1):e0338545. doi: 10.1371/journal.pone.0338545 (PMC12854467; doi:10.1371/journal.pone.0338545)
Supplement: S2 Data — (XLSX) [file pone.0338545.s002.xlsx]

## Sheet: 原始数据
FPCs serial number	Profitability	Institutional compliance	Technology dissemination	Employment generation	Community reputation
1	2	2	1	2	1
2	2	3	1	2	2
3	1	1	1	2	1
4	2	3	3	3	3
5	1	1	3	2	3
6	1	2	3	2	3
7	1	2	3	3	3
8	1	2	1	2	1
9	2	3	1	2	1
10	3	3	2	3	3
11	1	2	1	2	1
12	3	3	3	3	3
13	3	2	3	1	3
14	2	3	2	1	3
15	3	3	3	2	3
16	2	2	3	1	3
17	2	2	1	2	1
18	1	1	1	2	1
19	2	2	1	1	1
20	2	3	2	3	3
21	2	2	1	1	1
22	2	2	1	1	1
23	1	2	1	1	1
24	1	2	1	1	1
25	1	3	3	3	3
26	2	2	1	1	1
27	2	2	1	2	3
28	2	3	3	3	3
29	3	3	3	3	2
30	3	3	1	3	3
31	3	2	2	2	2
32	3	3	1	3	2
33	1	3	3	3	2
34	3	3	3	2	3
35	3	3	3	3	3
36	3	3	3	2	3
37	1	2	2	3	2
38	3	2	1	2	1
39	3	3	3	2	3
40	3	3	3	2	3
41	3	2	3	2	2
42	3	3	3	3	3
43	3	3	3	2	3
44	2	2	3	3	2
45	1	2	2	1	2
46	2	1	3	2	2
47	1	2	2	1	2
48	2	3	3	2	3
49	1	2	2	1	2
50	2	3	3	1	3
51	2	3	1	2	3
52	1	3	3	2	2
53	2	3	3	3	2
54	3	3	1	2	3
55	3	3	1	2	3
56	1	1	1	1	1
57	1	1	1	1	1
58	1	2	1	1	1
59	3	3	1	2	2
60	1	1	1	1	1
61	2	3	3	3	3
62	1	1	1	1	1
63	1	1	1	2	1
64	1	1	1	1	1
65	2	3	1	1	1
66	2	2	1	2	1
67	1	3	2	1	2
68	1	3	1	2	2
69	1	1	1	2	2
70	2	3	3	3	2
71	3	3	2	2	3
72	3	3	3	2	3
73	2	3	1	2	1
74	1	2	3	2	2
75	3	3	1	2	2
76	1	3	1	2	1
77	1	3	1	2	1
78	1	3	1	2	1
79	1	3	1	2	1
80	1	3	1	2	1
81	1	3	3	3	3
82	1	3	1	2	1
83	1	3	2	2	2
84	1	3	1	2	1
85	2	3	1	2	2
86	1	3	2	2	2
87	1	3	2	2	1
88	1	2	2	2	2
89	1	3	2	3	3
90	2	3	2	3	3
91	3	2	3	3	2
92	1	2	2	1	2
93	1	2	2	3	2
94	1	2	1	2	1
Standard deviation	0.819701	0.692797	0.890064	0.691817	0.837931
Average value	1.79787	2.43617	1.87234	2.01064	2
