# Supplementary material for: Cooperative management practices how to influence the productive performance outcomes: Based on the analysis of China’s guangxi 94 farmers professional cooperatives
Source: PLoS One. 2026 Jan 29;21(1):e0338545. doi: 10.1371/journal.pone.0338545 (PMC12854467; doi:10.1371/journal.pone.0338545)
Supplement: S3 Data — (XLSX) [file pone.0338545.s003.xlsx]

## Sheet: Sheet1
Type	Planning practices	Investment practices	Internal governance practices	External collaboration practices	Monitoring practices
Comprehensive High-Efficiency (n=27)	8.01±0.85	8.15±0.90	7.78±0.37	7.01±0.84	8.30±0.56
Collaboration-Deficient (n=22)	6.18±0.85	7.05±0.72	7.41±0.65	4.23±0.98	6.27±0.81
Monitoring-Deficient (n=20)	6.15±0.75	6.15±0.83	6.25±1.13	5.3±0.82	5.05±0.83
Planning-Deficient (n=16)	4.81±0.53	5.13±0.54	5.75±0.64	3.5±0.70	5.75±0.46
Holistically-Deficient (n=9)	3.89±1.38	4.44±1.16	3.67±0.51	4.22±1.06	3.44±0.51
