# Supplementary material for: Cooperative management practices how to influence the productive performance outcomes: Based on the analysis of China’s guangxi 94 farmers professional cooperatives
Source: PLoS One. 2026 Jan 29;21(1):e0338545. doi: 10.1371/journal.pone.0338545 (PMC12854467; doi:10.1371/journal.pone.0338545)
Supplement: S4 Data — (XLSX) [file pone.0338545.s004.xlsx]

## Sheet: Sheet1
Type	Profitability	Normalization	Technology extension	Stimulate employment	Evaluation of villagers
Profitable Outreach High-Efficiency (n=30)	2.64±0.41	2.85±0.36	2.91±0.36	2.53±0.46	2.79±0.36
Profitable Insular High-Efficiency (n=11)	2.81±0.49	2.83±0.45	1.46±0.28	2.17±0.38	2.67±0.5
Loss-Making Outreach High-Efficiency (n=12)	1.18±0.50	2.22±0.68	2.83±0.46	2.18±0.71	2.45±0.65
Loss-Making Insular Medium-Efficiency (n=15)	1.23±0.46	2.95±0.46	1.18±0.40	2.01±0.30	1.27±0.41
Loss-Making Insular Low-Efficiency (n=26)	1.27±0.41	1.55±0.51	1.08±0.41	1.43±0.41	1.09±0.40
