# Supplementary material for: Cooperative management practices how to influence the productive performance outcomes: Based on the analysis of China’s guangxi 94 farmers professional cooperatives
Source: PLoS One. 2026 Jan 29;21(1):e0338545. doi: 10.1371/journal.pone.0338545 (PMC12854467; doi:10.1371/journal.pone.0338545)
Supplement: S5 Data — (XLSX) [file pone.0338545.s005.xlsx]

## Sheet: 原始数据
FPCs serial number	management practices types	performance outcomes types	Planning practices	Investment practices	Internal governance practices	External collaboration practices	Monitoring practices	Profitability	Institutional compliance	Technology dissemination	Employment generation	Community reputation
1	Planning-Deficient	Loss-Making Insular Low-Efficiency	5	6	6	4	5	2	2	1	2	1
2	Collaboration-Deficient	Profitable Insular High-Efficiency	7	8	6	5	6	2	3	1	2	2
3	Planning-Deficient	Loss-Making Insular Low-Efficiency	4	6	6	4	6	1	1	1	2	1
4	Comprehensive High-Efficiency	Profitable Outreach High-Efficiency	7	8	7	7	8	2	3	3	3	3
5	Monitoring-Deficient	Loss-Making Outreach High-Efficiency	7	5	5	5	6	1	1	3	2	3
6	Comprehensive High-Efficiency	Loss-Making Outreach High-Efficiency	6	6	6	7	8	1	2	3	2	3
7	Comprehensive High-Efficiency	Loss-Making Outreach High-Efficiency	7	8	7	7	9	1	2	3	3	3
8	Collaboration-Deficient	Loss-Making Insular Low-Efficiency	6	6	5	3	6	1	2	1	2	1
9	Collaboration-Deficient	Loss-Making Insular Medium-Efficiency	7	7	7	4	7	2	3	1	2	1
10	Comprehensive High-Efficiency	Profitable Outreach High-Efficiency	9	8	8	8	8	3	3	2	3	3
11	Planning-Deficient	Loss-Making Insular Low-Efficiency	4	5	4	3	6	1	2	1	2	1
12	Comprehensive High-Efficiency	Profitable Outreach High-Efficiency	8	9	8	7	9	3	3	3	3	3
13	Monitoring-Deficient	Profitable Outreach High-Efficiency	7	5	6	5	5	3	2	3	1	3
14	Monitoring-Deficient	Profitable Outreach High-Efficiency	6	5	6	5	5	2	3	2	1	3
15	Comprehensive High-Efficiency	Profitable Outreach High-Efficiency	9	9	8	7	9	3	3	3	2	3
16	Monitoring-Deficient	Profitable Outreach High-Efficiency	7	5	5	5	5	2	2	3	1	3
17	Collaboration-Deficient	Loss-Making Insular Low-Efficiency	6	6	7	3	5	2	2	1	2	1
18	Planning-Deficient	Loss-Making Insular Low-Efficiency	5	4	5	4	6	1	1	1	2	1
19	Holistically-Deficient	Loss-Making Insular Low-Efficiency	2	3	4	3	4	2	2	1	1	1
20	Comprehensive High-Efficiency	Profitable Outreach High-Efficiency	8	9	8	8	8	2	3	2	3	3
21	Holistically-Deficient	Loss-Making Insular Low-Efficiency	3	4	4	4	3	2	2	1	1	1
22	Holistically-Deficient	Loss-Making Insular Low-Efficiency	6	5	4	4	3	2	2	1	1	1
23	Holistically-Deficient	Loss-Making Insular Low-Efficiency	5	3	4	4	3	1	2	1	1	1
24	Holistically-Deficient	Loss-Making Insular Low-Efficiency	4	5	4	3	3	1	2	1	1	1
25	Collaboration-Deficient	Loss-Making Outreach High-Efficiency	7	8	8	5	6	1	3	3	3	3
26	Holistically-Deficient	Loss-Making Insular Low-Efficiency	2	3	3	3	3	2	2	1	1	1
27	Collaboration-Deficient	Profitable Insular High-Efficiency	6	7	8	5	5	2	2	1	2	3
28	Monitoring-Deficient	Profitable Outreach High-Efficiency	6	7	7	6	6	2	3	3	3	3
29	Collaboration-Deficient	Profitable Outreach High-Efficiency	7	7	8	5	6	3	3	3	3	2
30	Comprehensive High-Efficiency	Profitable Insular High-Efficiency	9	9	8	6	9	3	3	1	3	3
31	Monitoring-Deficient	Profitable Outreach High-Efficiency	5	5	7	5	4	3	2	2	2	2
32	Comprehensive High-Efficiency	Profitable Insular High-Efficiency	9	9	8	5	9	3	3	1	3	2
33	Monitoring-Deficient	Loss-Making Outreach High-Efficiency	6	6	6	4	5	1	3	3	3	2
34	Monitoring-Deficient	Profitable Outreach High-Efficiency	5	8	7	5	5	3	3	3	2	3
35	Comprehensive High-Efficiency	Profitable Outreach High-Efficiency	9	9	8	6	9	3	3	3	3	3
36	Comprehensive High-Efficiency	Profitable Outreach High-Efficiency	9	9	8	8	8	3	3	3	2	3
37	Monitoring-Deficient	Loss-Making Outreach High-Efficiency	6	7	7	4	3	1	2	2	3	2
38	Monitoring-Deficient	Profitable Insular High-Efficiency	7	7	4	5	4	3	2	1	2	1
39	Comprehensive High-Efficiency	Profitable Outreach High-Efficiency	8	8	8	7	8	3	3	3	2	3
40	Comprehensive High-Efficiency	Profitable Outreach High-Efficiency	9	9	8	8	9	3	3	3	2	3
41	Monitoring-Deficient	Profitable Outreach High-Efficiency	7	7	6	6	6	3	2	3	2	2
42	Comprehensive High-Efficiency	Profitable Outreach High-Efficiency	9	9	8	7	9	3	3	3	3	3
43	Comprehensive High-Efficiency	Profitable Outreach High-Efficiency	9	9	8	8	9	3	3	3	2	3
44	Monitoring-Deficient	Profitable Outreach High-Efficiency	6	7	5	6	5	2	2	3	3	2
45	Holistically-Deficient	Loss-Making Insular Low-Efficiency	4	6	3	6	4	1	2	2	1	2
46	Monitoring-Deficient	Profitable Outreach High-Efficiency	6	7	6	6	4	2	1	3	2	2
47	Holistically-Deficient	Loss-Making Insular Low-Efficiency	4	5	3	5	4	1	2	2	1	2
48	Comprehensive High-Efficiency	Profitable Outreach High-Efficiency	7	6	8	7	8	2	3	3	2	3
49	Holistically-Deficient	Loss-Making Insular Low-Efficiency	5	6	4	6	4	1	2	2	1	2
50	Monitoring-Deficient	Profitable Outreach High-Efficiency	7	5	8	7	5	2	3	3	1	3
51	Collaboration-Deficient	Profitable Insular High-Efficiency	7	7	8	5	7	2	3	1	2	3
52	Monitoring-Deficient	Loss-Making Outreach High-Efficiency	5	5	8	6	6	1	3	3	2	2
53	Monitoring-Deficient	Profitable Outreach High-Efficiency	6	6	7	6	6	2	3	3	3	2
54	Comprehensive High-Efficiency	Profitable Insular High-Efficiency	9	9	8	6	8	3	3	1	2	3
55	Comprehensive High-Efficiency	Profitable Insular High-Efficiency	9	9	8	7	8	3	3	1	2	3
56	Planning-Deficient	Loss-Making Insular Low-Efficiency	5	5	6	3	6	1	1	1	1	1
57	Planning-Deficient	Loss-Making Insular Low-Efficiency	5	5	6	3	6	1	1	1	1	1
58	Planning-Deficient	Loss-Making Insular Low-Efficiency	5	5	6	3	6	1	2	1	1	1
59	Collaboration-Deficient	Profitable Insular High-Efficiency	7	8	8	4	6	3	3	1	2	2
60	Planning-Deficient	Loss-Making Insular Low-Efficiency	5	5	6	3	6	1	1	1	1	1
61	Comprehensive High-Efficiency	Profitable Outreach High-Efficiency	7	7	7	8	8	2	3	3	3	3
62	Planning-Deficient	Loss-Making Insular Low-Efficiency	5	5	6	3	6	1	1	1	1	1
63	Planning-Deficient	Loss-Making Insular Low-Efficiency	5	5	6	3	6	1	1	1	2	1
64	Planning-Deficient	Loss-Making Insular Low-Efficiency	5	5	5	3	5	1	1	1	1	1
65	Monitoring-Deficient	Loss-Making Insular Medium-Efficiency	6	6	6	4	5	2	3	1	1	1
66	Planning-Deficient	Loss-Making Insular Low-Efficiency	5	5	6	3	5	2	2	1	2	1
67	Monitoring-Deficient	Loss-Making Insular Medium-Efficiency	6	6	6	5	5	1	3	2	1	2
68	Comprehensive High-Efficiency	Loss-Making Insular Medium-Efficiency	6	6	8	6	7	1	3	1	2	2
69	Planning-Deficient	Loss-Making Insular Low-Efficiency	4	6	6	4	6	1	1	1	2	2
70	Comprehensive High-Efficiency	Profitable Outreach High-Efficiency	7	6	8	7	8	2	3	3	3	2
71	Comprehensive High-Efficiency	Profitable Outreach High-Efficiency	8	8	8	6	8	3	3	2	2	3
72	Comprehensive High-Efficiency	Profitable Outreach High-Efficiency	8	8	8	8	7	3	3	3	2	3
73	Collaboration-Deficient	Loss-Making Insular Medium-Efficiency	7	7	8	4	7	2	3	1	2	1
74	Monitoring-Deficient	Loss-Making Outreach High-Efficiency	5	6	6	5	5	1	2	3	2	2
75	Comprehensive High-Efficiency	Profitable Insular High-Efficiency	7	8	8	6	8	3	3	1	2	2
76	Collaboration-Deficient	Loss-Making Insular Medium-Efficiency	6	7	8	3	7	1	3	1	2	1
77	Collaboration-Deficient	Loss-Making Insular Medium-Efficiency	5	7	7	5	6	1	3	1	2	1
78	Collaboration-Deficient	Loss-Making Insular Medium-Efficiency	6	5	8	4	7	1	3	1	2	1
79	Collaboration-Deficient	Loss-Making Insular Medium-Efficiency	5	7	7	4	5	1	3	1	2	1
80	Collaboration-Deficient	Loss-Making Insular Medium-Efficiency	8	8	8	4	6	1	3	1	2	1
81	Comprehensive High-Efficiency	Loss-Making Outreach High-Efficiency	8	9	8	7	9	1	3	3	3	3
82	Collaboration-Deficient	Loss-Making Insular Medium-Efficiency	6	7	8	3	7	1	3	1	2	1
83	Collaboration-Deficient	Loss-Making Insular Medium-Efficiency	6	7	8	5	8	1	3	2	2	2
84	Collaboration-Deficient	Loss-Making Insular Medium-Efficiency	6	7	8	3	7	1	3	1	2	1
85	Collaboration-Deficient	Profitable Insular High-Efficiency	6	7	7	5	6	2	3	1	2	2
86	Collaboration-Deficient	Loss-Making Outreach High-Efficiency	5	7	7	5	6	1	3	2	2	2
87	Collaboration-Deficient	Loss-Making Insular Medium-Efficiency	5	8	7	5	6	1	3	2	2	1
88	Planning-Deficient	Loss-Making Insular Medium-Efficiency	5	5	6	5	6	1	2	2	2	2
89	Comprehensive High-Efficiency	Loss-Making Outreach High-Efficiency	7	8	8	8	8	1	3	2	3	3
90	Monitoring-Deficient	Profitable Outreach High-Efficiency	7	8	7	6	6	2	3	2	3	3
91	Comprehensive High-Efficiency	Profitable Outreach High-Efficiency	8	8	7	7	8	3	2	3	3	2
92	Planning-Deficient	Loss-Making Insular Low-Efficiency	5	5	6	5	6	1	2	2	1	2
93	Collaboration-Deficient	Loss-Making Outreach High-Efficiency	5	7	7	4	6	1	2	2	3	2
94	Planning-Deficient	Loss-Making Insular Low-Efficiency	5	5	6	3	5	1	2	1	2	1
