# Supplementary material for: Cooperative management practices how to influence the productive performance outcomes: Based on the analysis of China’s guangxi 94 farmers professional cooperatives
Source: PLoS One. 2026 Jan 29;21(1):e0338545. doi: 10.1371/journal.pone.0338545 (PMC12854467; doi:10.1371/journal.pone.0338545)
Supplement: S6 Data — (XLSX) [file pone.0338545.s006.xlsx]

## Sheet: Sheet1
FPCs serial number	Control variables
	Operational tenure	Membership size	Leadership-political alignment	Geospatial clustering	Sectoral typology	External fiscal subsidies，million	Manager's educational level
1	4	153	None	Yizhou	Service industry	3.3	Junior high school
2	5	152	None	Yizhou	Sericulture	2.14	High school
3	4	57	None	Yizhou	Cattle farming	3	Junior high school
4	5	61	Village director	Yizhou	Cattle farming	1.53	Junior high school
5	3	40	None	Yizhou	Sericulture	1.5	Junior high school
6	3	51	None	Yizhou	Cultivating mushrooms	1.57	Junior high school
7	3	70	Village director	Yizhou	Sericulture	3.53	High school
8	4	157	None	Yizhou	Sheep farming	4.52	High school
9	6	170	None	Yizhou	Sheep farming	3.59	Junior high school
10	3	55	None	Yizhou	Sheep farming	2.89	Junior high school
11	3	111	None	Yizhou	Sheep farming	3	High school
12	4	70	None	Tianlin	Bamboo shoot processing	2.95	High school
13	4	151	None	Tianlin	Edible oil processing	3	High school
14	4	68	None	Tianlin	Edible oil processing	2.78	High school
15	4	155	Village director	Tianlin	Camellia sinensis leaf cultivation	2.96	High school
16	3	73	Village director	Tianlin	Edible oil processing	2.78	Junior high school
17	4	51	None	Tianlin	Pig farming	3	High school
18	4	45	None	Tianlin	Poultry farming	2.53	Junior college
19	4	72	None	Tianlin	Pig farming	2.38	Junior high school
20	6	150	None	Tianlin	Chili pepper cultivation	2.74	High school
21	5	76	None	Tianlin	Pig farming	2.05	Junior high school
22	5	41	None	Tianlin	Pig farming	1.06	High school
23	3	53	None	Tianlin	Poultry farming	2.39	High school
24	5	31	Village director	Tianlin	Pig farming	1.73	High school
25	4	203	None	Tianlin	Sericulture	1.64	Junior college
26	3	45	None	Tianlin	Pig farming	2.11	Junior high school
27	4	80	None	Tianlin	Poultry farming	3	High school
28	4	76	None	Pingguo	Cattle farming	1.71	High school
29	6	104	Village director	Pingguo	Sericulture	1.64	Junior high school
30	7	316	None	Pingguo	Cattle farming	2.77	High school
31	6	143	None	Pingguo	Sericulture	1.68	Junior high school
32	4	154	None	Pingguo	Poultry farming	1.73	Junior college
33	5	150	None	Pingguo	Sericulture	1.6	Junior high school
34	5	186	None	Pingguo	Sericulture	1.67	Junior high school
35	4	158	None	Leye	Camellia sinensis leaf cultivation	2.28	High school
36	2	150	None	Leye	Edible oil processing	2.02	High school
37	9	155	Village director	Leye	Fruit cultivation	1.56	Junior college
38	2	160	None	Leye	Cattle farming	2.92	Junior college
39	4	154	None	Leye	Edible oil processing	2.61	Junior college
40	3	153	None	Leye	Edible oil processing	3.58	High school
41	3	152	None	Leye	Edible oil processing	3	High school
42	4	152	None	Leye	Fruit cultivation	2.97	Junior college
43	4	155	None	Leye	Edible oil processing	1.83	High school
44	8	163	Village director	Leye	Edible oil processing	1.9	Junior high school
45	4	160	None	Fengshan	Edible oil processing	2.99	Junior high school
46	8	168	None	Fengshan	Edible oil processing	2.21	High school
47	2	60	None	Fengshan	Edible oil processing	2.96	High school
48	5	183	None	Fengshan	Walnut cultivation	2.37	High school
49	5	159	None	Fengshan	Edible oil processing	3.41	High school
50	7	168	Village director	Fengshan	Chili pepper cultivation	2.84	Junior high school
51	8	158	None	Fengshan	Pig farming	2.16	High school
52	6	55	None	Fengshan	Walnut cultivation	2.42	High school
53	5	152	Village director	Fengshan	Walnut cultivation	2.77	Junior high school
54	7	209	Village director	Duan	Poultry farming	1.62	Junior college
55	8	160	None	Duan	Poultry farming	1.55	High school
56	10	121	None	Duan	Sheep farming	1.57	High school
57	6	123	None	Duan	Sheep farming	1.44	High school
58	7	151	None	Duan	Sheep farming	1.81	High school
59	7	85	None	Duan	Cattle farming	2.58	Junior high school
60	6	37	None	Duan	Sheep farming	1.4	Junior high school
61	12	155	None	Duan	Sericulture	2.09	Junior high school
62	7	90	None	Duan	Sheep farming	1.87	High school
63	7	151	Village director	Duan	Sheep farming	1.5	Junior high school
64	8	58	None	Duan	Sheep farming	1.51	Junior high school
65	3	172	None	Donglan	Cattle farming	3.04	High school
66	4	150	None	Donglan	Sheep farming	3.6	High school
67	4	153	None	Donglan	Edible oil processing	4.19	High school
68	5	151	Village director	Donglan	Poultry farming	1.9	Junior high school
69	7	156	Village director	Donglan	Poultry farming	3.02	Junior high school
70	11	156	None	Donglan	Poultry farming	2.24	Junior high school
71	5	150	None	Donglan	Cattle farming	1.79	High school
72	6	156	Village director	Donglan	Edible oil processing	3.5	Junior high school
73	12	151	None	Donglan	Sheep farming	2.65	Junior high school
74	2	153	None	Donglan	Edible oil processing	3	High school
75	4	189	None	Donglan	Cattle farming	3.02	High school
76	5	151	None	Dahua	Pig farming	1.64	High school
77	7	119	None	Dahua	Pig farming	1.42	High school
78	5	101	None	Dahua	Poultry farming	1.46	High school
79	4	56	None	Dahua	Cattle farming	2.2	High school
80	5	133	Village director	Dahua	Pig farming	1.49	High school
81	7	175	None	Dahua	Orange cultivation	3.3	Junior college
82	7	128	None	Dahua	Pig farming	1.5	High school
83	4	85	None	Dahua	Poultry farming	2.06	High school
84	6	150	None	Dahua	Pig farming	2.71	High school
85	6	159	None	Bama	Cattle farming	3	High school
86	6	152	Village director	Bama	Orange cultivation	3.59	Junior high school
87	6	153	Village director	Bama	Pig farming	2.93	Junior high school
88	6	150	None	Bama	Sheep farming	3	High school
89	5	167	None	Bama	Poultry farming	1.56	High school
90	6	161	None	Bama	Sericulture	3.55	High school
91	5	155	None	Bama	Poultry farming	3	High school
92	6	155	Village director	Bama	Edible oil processing	2.04	Junior high school
93	7	151	None	Bama	Orange cultivation	1.62	High school
94	9	151	None	Bama	Sheep farming	3.58	High school
