# Supplementary material for: Cooperative management practices how to influence the productive performance outcomes: Based on the analysis of China’s guangxi 94 farmers professional cooperatives
Source: PLoS One. 2026 Jan 29;21(1):e0338545. doi: 10.1371/journal.pone.0338545 (PMC12854467; doi:10.1371/journal.pone.0338545)
Supplement: S7 Data — (XLSX) [file pone.0338545.s007.xlsx]

## Sheet: Sheet1
FPCs serial number	Adjusted independent variable					Additional control variables
	Planning practices	Investment practices	Internal governance practices	External collaboration practices	Monitoring practices	Local governance preferences	Proportion of shares held by the chairman
1	3	4	4	3	4	Voting	0.214
2	5	5	4	4	4	Board decides	0.1364
3	3	3	4	3	4	Voting	0.2
4	5	5	5	6	5	Board decides	0.096
5	5	3	4	4	3	Voting	0.25
6	4	3	5	6	5	Board decides	0.31
7	5	5	5	5	6	Board decides	0.087
8	4	3	4	2	4	Board decides	0.221
9	5	4	5	3	5	Board decides	0.28
10	6	5	6	6	6	Board decides	0.1225
11	3	2	3	2	4	Board decides	0.1667
12	6	6	6	6	6	Board decides	0.087
13	5	3	4	4	3	Board decides	0.08
14	4	3	4	4	3	Board decides	0.0735
15	6	6	6	6	6	Board decides	0.076
16	5	3	3	4	3	Voting	0.078
17	4	3	5	2	3	Board decides	0.057
18	3	2	4	3	5	Board decides	0.1293
19	1	2	3	2	3	Board decides	0.0108
20	6	6	6	6	6	Board decides	0.007
21	2	2	3	3	2	Board decides	0.0533
22	4	3	3	3	2	Voting	0.1463
23	3	2	3	3	2	Voting	0.15
24	3	3	3	2	2	Voting	0.3
25	5	5	6	4	4	Board decides	0.1344
26	1	2	2	2	2	Board decides	0.065
27	4	4	6	3	4	Voting	0.0533
28	4	4	5	4	4	Board decides	0.2942
29	5	4	6	3	4	Board decides	0.01
30	6	6	6	5	6	Board decides	0.0296
31	3	3	5	4	2	Voting	0.3
32	6	6	6	4	6	Board decides	0.1454
33	4	4	4	3	3	Board decides	0.2489
34	3	5	5	4	2	Board decides	0.25
35	6	6	6	5	6	Board decides	0.1
36	6	6	6	6	6	Board decides	0.14
37	3	5	4	3	2	Voting	0.11
38	5	4	3	4	2	Board decides	0.14
39	5	5	6	5	6	Board decides	0.145
40	6	6	6	6	6	Board decides	0.122
41	5	4	4	5	3	Voting	0.12
42	6	6	6	5	6	Board decides	0.135
43	6	6	6	6	6	Board decides	0.095
44	4	4	4	4	3	Board decides	0.1
45	3	3	2	4	2	Voting	0.145
46	4	4	4	4	2	Board decides	0.0602
47	3	2	2	4	2	Board decides	0.103
48	5	4	6	6	5	Board decides	0.1126
49	4	3	2	4	2	Board decides	0.17
50	5	3	6	5	3	Voting	0.0813
51	5	4	6	3	5	Board decides	0.125
52	3	3	6	5	3	Board decides	0.093
53	4	3	5	4	4	Board decides	0.244
54	6	6	6	4	5	Voting	0.1304
55	6	6	6	4	5	Board decides	0.072
56	3	3	4	2	4	Board decides	0.3
57	3	3	4	2	4	Board decides	0.2866
58	3	3	4	2	4	Board decides	0.3
59	5	5	6	2	4	Board decides	0.1548
60	3	3	4	2	4	Voting	0.1935
61	5	4	5	6	5	Board decides	0.1125
62	3	3	4	2	4	Voting	0.2976
63	3	3	4	2	4	Board decides	0.09
64	3	3	3	2	3	Board decides	0.08
65	4	3	4	2	3	Board decides	0.15
66	4	3	4	2	3	Voting	0.12
67	4	3	4	4	3	Board decides	0.12
68	4	3	6	4	5	Board decides	0.0932
69	3	3	4	3	3	Board decides	0.14
70	5	3	6	5	5	Voting	0.12
71	6	5	6	4	6	Board decides	0.12
72	6	5	6	6	5	Board decides	0.12
73	5	4	6	2	5	Board decides	0.12
74	3	3	4	4	3	Board decides	0.0785
75	5	5	6	4	6	Board decides	0.12
76	4	4	6	2	5	Board decides	0.123
77	3	4	5	3	4	Board decides	0.0503
78	4	3	6	3	5	Board decides	0.185
79	3	4	5	2	4	Board decides	0.1231
80	5	5	6	2	4	Board decides	0.046
81	5	6	6	5	6	Voting	0.05
82	4	4	6	2	5	Board decides	0.158
83	4	4	6	4	5	Board decides	0.13
84	4	4	6	2	5	Board decides	0.1082
85	4	4	5	3	4	Board decides	0.1173
86	3	4	5	3	4	Board decides	0.045
87	3	5	5	3	3	Voting	0.238
88	3	3	4	3	3	Voting	0.021
89	5	5	6	6	5	Board decides	0.1
90	5	5	5	5	4	Board decides	0.1485
91	6	5	5	5	6	Board decides	0.1
92	3	3	4	4	4	Board decides	0.0396
93	3	4	5	3	4	Board decides	0.0894
94	3	3	4	2	3	Board decides	0.0907
