# Supplementary material for: Cooperative management practices how to influence the productive performance outcomes: Based on the analysis of China’s guangxi 94 farmers professional cooperatives
Source: PLoS One. 2026 Jan 29;21(1):e0338545. doi: 10.1371/journal.pone.0338545 (PMC12854467; doi:10.1371/journal.pone.0338545)
Supplement: S8 Data — (XLSX) [file pone.0338545.s008.xlsx]

## Sheet: Sheet1
FPCs serial number	Instrumental variable					Stage 1 regression results
	L.Planning practices	L.Investment practices	L.Internal governance practices	L.External collaboration practices	L.Monitoring practices	X= -1.915+1.164*	X= -2.68 + 1.284*	X= -2.819 + 1.343*	X=-1.323 + 1.11*	X=-2.157 + 1.229*
1	7	7	7	5	7	6.233	6.308	6.582	4.227	6.446
2	8	9	7	6	7	7.397	8.876	6.582	5.337	6.446
3	4	7	7	5	6	2.741	6.308	6.582	4.227	5.217
4	7	8	7	7	8	6.233	7.592	6.582	6.447	7.675
5	8	6	5	6	7	7.397	5.024	3.896	5.337	6.446
6	7	7	7	8	8	6.233	6.308	6.582	7.557	7.675
7	8	9	7	7	9	7.397	8.876	6.582	6.447	8.904
8	7	7	6	5	7	6.233	6.308	5.239	4.227	6.446
9	7	7	7	5	8	6.233	6.308	6.582	4.227	7.675
10	9	8	8	8	8	8.561	7.592	7.925	7.557	7.675
11	6	7	6	4	6	5.069	6.308	5.239	3.117	5.217
12	9	9	8	8	9	8.561	8.876	7.925	7.557	8.904
13	8	6	7	6	6	7.397	5.024	6.582	5.337	5.217
14	8	6	7	6	6	7.397	5.024	6.582	5.337	5.217
15	9	9	8	7	9	8.561	8.876	7.925	6.447	8.904
16	7	6	6	6	6	6.233	5.024	5.239	5.337	5.217
17	6	7	7	5	6	5.069	6.308	6.582	4.227	5.217
18	7	6	6	5	7	6.233	5.024	5.239	4.227	6.446
19	4	5	5	5	5	2.741	3.74	3.896	4.227	3.988
20	8	9	8	8	8	7.397	8.876	7.925	7.557	7.675
21	5	5	5	5	5	3.905	3.74	3.896	4.227	3.988
22	7	6	5	5	4	6.233	5.024	3.896	4.227	2.759
23	6	6	6	5	5	5.069	5.024	5.239	4.227	3.988
24	6	6	5	4	4	5.069	5.024	3.896	3.117	2.759
25	7	8	8	7	6	6.233	7.592	7.925	6.447	5.217
26	4	5	5	4	5	2.741	3.74	3.896	3.117	3.988
27	7	7	8	6	5	6.233	6.308	7.925	5.337	3.988
28	7	7	7	6	7	6.233	6.308	6.582	5.337	6.446
29	8	8	8	6	7	7.397	7.592	7.925	5.337	6.446
30	9	9	8	7	9	8.561	8.876	7.925	6.447	8.904
31	7	6	7	5	6	6.233	5.024	6.582	4.227	5.217
32	9	9	8	6	9	8.561	8.876	7.925	5.337	8.904
33	7	7	7	5	6	6.233	6.308	6.582	4.227	5.217
34	6	8	7	5	6	5.069	7.592	6.582	4.227	5.217
35	9	9	8	6	9	8.561	8.876	7.925	5.337	8.904
36	9	9	8	8	8	8.561	8.876	7.925	7.557	7.675
37	7	7	8	5	6	6.233	6.308	7.925	4.227	5.217
38	7	7	6	6	6	6.233	6.308	5.239	5.337	5.217
39	9	9	8	7	8	8.561	8.876	7.925	6.447	7.675
40	9	9	8	8	9	8.561	8.876	7.925	7.557	8.904
41	8	8	7	7	7	7.397	7.592	6.582	6.447	6.446
42	9	9	8	7	9	8.561	8.876	7.925	6.447	8.904
43	9	9	8	8	9	8.561	8.876	7.925	7.557	8.904
44	7	8	6	7	6	6.233	7.592	5.239	6.447	5.217
45	5	7	5	7	5	3.905	6.308	3.896	6.447	3.988
46	7	7	6	7	5	6.233	6.308	5.239	6.447	3.988
47	6	7	5	6	5	5.069	6.308	3.896	5.337	3.988
48	8	7	8	7	8	7.397	6.308	7.925	6.447	7.675
49	6	7	6	6	5	5.069	6.308	5.239	5.337	3.988
50	8	6	8	7	5	7.397	5.024	7.925	6.447	3.988
51	7	7	8	6	7	6.233	6.308	7.925	5.337	6.446
52	6	6	8	7	8	5.069	5.024	7.925	6.447	7.675
53	7	7	7	6	6	6.233	6.308	6.582	5.337	5.217
54	9	9	8	7	8	8.561	8.876	7.925	6.447	7.675
55	9	9	8	8	8	8.561	8.876	7.925	7.557	7.675
56	7	6	7	5	7	6.233	5.024	6.582	4.227	6.446
57	6	6	6	4	7	5.069	5.024	5.239	3.117	6.446
58	6	6	6	4	6	5.069	5.024	5.239	3.117	5.217
59	7	8	8	5	7	6.233	7.592	7.925	4.227	6.446
60	6	6	7	4	7	5.069	5.024	6.582	3.117	6.446
61	8	7	7	8	8	7.397	6.308	6.582	7.557	7.675
62	6	6	7	4	6	5.069	5.024	6.582	3.117	5.217
63	5	6	6	4	7	3.905	5.024	5.239	3.117	6.446
64	6	6	6	4	6	5.069	5.024	5.239	3.117	5.217
65	7	7	6	5	6	6.233	6.308	5.239	4.227	5.217
66	7	6	6	4	6	6.233	5.024	5.239	3.117	5.217
67	7	7	6	6	5	6.233	6.308	5.239	5.337	3.988
68	7	7	8	7	7	6.233	6.308	7.925	6.447	6.446
69	6	7	6	4	7	5.069	6.308	5.239	3.117	6.446
70	7	7	8	7	8	6.233	6.308	7.925	6.447	7.675
71	9	9	8	7	8	8.561	8.876	7.925	6.447	7.675
72	8	8	8	8	7	7.397	7.592	7.925	7.557	6.446
73	7	8	8	5	7	6.233	7.592	7.925	4.227	6.446
74	6	7	6	5	6	5.069	6.308	5.239	4.227	5.217
75	7	8	8	6	8	6.233	7.592	7.925	5.337	7.675
76	6	7	8	4	8	5.069	6.308	7.925	3.117	7.675
77	6	7	8	5	7	5.069	6.308	7.925	4.227	6.446
78	7	6	8	5	7	6.233	5.024	7.925	4.227	6.446
79	6	7	8	4	6	5.069	6.308	7.925	3.117	5.217
80	9	9	8	5	7	8.561	8.876	7.925	4.227	6.446
81	8	9	8	8	9	7.397	8.876	7.925	7.557	8.904
82	7	7	8	5	7	6.233	6.308	7.925	4.227	6.446
83	6	7	8	6	8	5.069	6.308	7.925	5.337	7.675
84	6	7	8	5	7	5.069	6.308	7.925	4.227	6.446
85	7	7	7	5	6	6.233	6.308	6.582	4.227	5.217
86	6	7	7	5	6	5.069	6.308	6.582	4.227	5.217
87	6	8	7	5	7	5.069	7.592	6.582	4.227	6.446
88	6	6	7	5	7	5.069	5.024	6.582	4.227	6.446
89	7	8	8	8	8	6.233	7.592	7.925	7.557	7.675
90	7	8	7	6	6	6.233	7.592	6.582	5.337	5.217
91	8	8	7	7	8	7.397	7.592	6.582	6.447	7.675
92	6	6	6	5	6	5.069	5.024	5.239	4.227	5.217
93	5	7	7	4	6	3.905	6.308	6.582	3.117	5.217
94	5	5	6	3	5	3.905	3.74	5.239	2.007	3.988
